# Supplementary material for: Mitotic Catastrophe Induced in HeLa Tumor Cells by Photodynamic Therapy with Methyl-aminolevulinate
Source: Int J Mol Sci. 2019 Mar 11;20(5):1229. doi: 10.3390/ijms20051229 (PMC6429057; doi:10.3390/ijms20051229)
Supplement: Supplementary file 1 [file ijms-20-01229-s001.zip]

Archive with 3 entries (3 files):
- ijms-449031 Suppl.pdf
- Supplementary_Movie_1_control.avi
- Supplementary_movie__2_PDT.avi
